# Supplementary material for: The Effects of Bilirubin and Lumirubin on the Differentiation of Human Pluripotent Cell-Derived Neural Stem Cells
Source: Antioxidants (Basel). 2021 Sep 27;10(10):1532. doi: 10.3390/antiox10101532 (PMC8532948; doi:10.3390/antiox10101532)
Supplement: Supplementary file 1 [file antioxidants-10-01532-s001.zip]

Archive with 1 entries (1 files):
- antioxidants-1377875-supplementary.pdf
